# Supplementary material for: Introduction of an Educational Video to Enhance the Informed Consent Process in Postoperative Radiation Therapy of Breast Cancer Patients
Source: Cancers (Basel). 2024 Oct 21;16(20):3552. doi: 10.3390/cancers16203552 (PMC11505877; doi:10.3390/cancers16203552)
Supplement: Supplementary file 1 [file cancers-16-03552-s001.zip]

Archive with 1 entries (1 files):
- cancers-3251362-supplementary.pdf
